# Supplementary material for: Pharmacokinetics of CYP2C19- and CYP3A4-Metabolized Drugs in Cirrhosis Using a Whole-Body PBPK Approach
Source: Pharmaceutics. 2025 Dec 8;17(12):1582. doi: 10.3390/pharmaceutics17121582 (PMC12737180; doi:10.3390/pharmaceutics17121582)
Supplement: Supplementary file 1 [file pharmaceutics-17-01582-s001.zip]

Archive with 1 entries (1 files):
- pharmaceutics-3983022-supplementary.pdf
